# Supplementary material for: Imaging the mammary gland and mammary tumours in 3D: optical tissue clearing and immunofluorescence methods
Source: Breast Cancer Res. 2016 Dec 13;18:127. doi: 10.1186/s13058-016-0754-9 (PMC5155399; doi:10.1186/s13058-016-0754-9)
Supplement: Additional file 18: — All figures in high resolution. (ZIP 127 MB) [file 13058_2016_754_MOESM18_ESM.zip]

Archive with 21 entries (21 files):
- Final final PNG for online links/Additional File 1 Fig S1.png
- Final final PNG for online links/Additional File 10 Fig S9.png
- Final final PNG for online links/Additional File 11 Fig S10.png
- Final final PNG for online links/Additional File 13 Fig S11.png
- Final final PNG for online links/Additional File 14 Fig S12.png
- Final final PNG for online links/Additional File 16 Fig S13.png
- Final final PNG for online links/Additional File 17 Fig S14.png
- Final final PNG for online links/Additional File 2 Fig S2.png
- Final final PNG for online links/Additional File 3 Fig S3.png
- Final final PNG for online links/Additional File 4 Fig S4.png
- Final final PNG for online links/Additional File 5 Fig S5.png
- Final final PNG for online links/Additional File 6 Fig S6.png
- Final final PNG for online links/Additional File 8 Fig S7.png
- Final final PNG for online links/Additional File 9 Fig S8.png
- Final final PNG for online links/Figure 1.png
- Final final PNG for online links/Figure 2.png
- Final final PNG for online links/Figure 3.png
- Final final PNG for online links/Figure 4.png
- Final final PNG for online links/Figure 5.png
- Final final PNG for online links/Figure 6.png
- Final final PNG for online links/Figure 7.png
